# Supplementary material for: Understanding Local Reactions Induced by Bothrops jararaca Venom: The Role of Inflammatory Mediators in Leukocyte–Endothelium Interactions
Source: Biomedicines. 2024 Mar 26;12(4):734. doi: 10.3390/biomedicines12040734 (PMC11048348; doi:10.3390/biomedicines12040734)
Supplement: Supplementary file 1 [file biomedicines-12-00734-s001.zip]

Archive with 1 entries (1 files):
- biomedicines-2819510-supplementary.pdf
